# Supplementary material for: Biofabrication of zinc-reinforced PLA scaffolds by FDM for bone tissue engineering
Source: Regen Biomater. 2025 Dec 3;12:rbaf123. doi: 10.1093/rb/rbaf123 (PMC12744395; doi:10.1093/rb/rbaf123)
Supplement: rbaf123_Supplementary_Data [file rbaf123_supplementary_data.zip]

Archive with 1 entries (1 files):
- Supplementary Materials Accepted - After Fix.docx
